# Supplementary material for: Thermodynamic and Kinetic Aspects of Gold Adsorption in Micrometric Activated Carbon and the Impact of Their Loss in Adsorption, Desorption, and Reactivation Plants
Source: Materials (Basel). 2023 Jul 12;16(14):4961. doi: 10.3390/ma16144961 (PMC10381724; doi:10.3390/ma16144961)
Supplement: Supplementary file 1 [file materials-16-04961-s001.zip]

Archive with 1 entries (1 files):
- materials-2450339-supplementary.docx
